# Supplementary material for: Implementing a Statistical Parametric Speech Synthesis System for a Patient with Laryngeal Cancer
Source: Sensors (Basel). 2022 Apr 21;22(9):3188. doi: 10.3390/s22093188 (PMC9099606; doi:10.3390/s22093188)
Supplement: Supplementary file 1 [file sensors-22-03188-s001.zip]

Archive with 30 entries (25 files):
- patient_merlin100_voice_synthesis_1/
- patient_merlin100_voice_synthesis_1/R09_0014_r_0382.wav
- patient_merlin100_voice_synthesis_1/R09_0014_r_0386.wav
- patient_merlin100_voice_synthesis_1/R09_0014_r_0409.wav
- patient_merlin100_voice_synthesis_1/R09_0014_r_0410.wav
- patient_merlin100_voice_synthesis_1/R09_0014_r_0411.wav
- patient_merlin2000_voice_synthesis_2/
- patient_merlin2000_voice_synthesis_2/0382.wav
- patient_merlin2000_voice_synthesis_2/0386.wav
- patient_merlin2000_voice_synthesis_2/0409.wav
- patient_merlin2000_voice_synthesis_2/0410.wav
- patient_merlin2000_voice_synthesis_2/0411.wav
- patient_recordings/
- patient_recordings/R0382.wav
- patient_recordings/R0386.wav
- patient_recordings/R0409.wav
- patient_recordings/R0410.wav
- patient_recordings/R0411.wav
- professional_voice_recordings/
- professional_voice_recordings/2120.wav
- professional_voice_recordings/2121.wav
- professional_voice_recordings/2122.wav
- professional_voice_recordings/2123.wav
- professional_voice_recordings/2124.wav
- professional_voice_recordings/2125.wav
- professional_voice_synthesis/
- professional_voice_synthesis/s2120.wav
- professional_voice_synthesis/s2121.wav
- professional_voice_synthesis/s2122.wav
- professional_voice_synthesis/s2123.wav
